# Supplementary material for: Autoimmune Gastritis in Children: A Rare Cause of Refractory Iron-Deficiency Anemia
Source: Reports (MDPI). 2026 Feb 4;9(1):53. doi: 10.3390/reports9010053 (PMC12921746; doi:10.3390/reports9010053)
Supplement: Supplementary file 1 [file reports-09-00053-s001.zip]

Archive with 2 entries (2 files):
- Table S1.pdf
- __MACOSX/._Table S1.pdf
